# Supplementary material for: Parallel ventral hippocampus-lateral septum pathways differentially regulate approach-avoidance conflict
Source: Nat Commun. 2022 Jun 10;13:3349. doi: 10.1038/s41467-022-31082-0 (PMC9187740; doi:10.1038/s41467-022-31082-0)
Supplement: Supplementary file 4 — Source Data [file 41467_2022_31082_MOESM4_ESM.xlsx]

## Sheet: Figure 2
	Fig 2l-m
	cFos Counts
	animal	region	virus	drug	cfos count
	1	LScd	EGFP	CNO	790.393
	2	LScd	EGFP	CNO	356.164
	3	LScd	EGFP	CNO	497.697
	4	LScd	EGFP	CNO	360.896
	5	LScd	EGFP	CNO	558.329
	6	LSrv	EGFP	CNO	985.297
	7	LSrv	EGFP	CNO	741.495
	8	LSrv	EGFP	CNO	1042.18
	9	LSrv	EGFP	CNO	1064.89
	10	LSrv	EGFP	CNO	719.719
	11	LScd	EGFP	SAL	319.277
	12	LScd	EGFP	SAL	611.489
	13	LScd	EGFP	SAL	357.766
	14	LScd	EGFP	SAL	285.823
	15	LScd	EGFP	SAL	1118.87
	16	LSrv	EGFP	SAL	1585.86
	17	LSrv	EGFP	SAL	928.69
	18	LSrv	EGFP	SAL	1195.92
	19	LSrv	EGFP	SAL	946.419
	20	LSrv	EGFP	SAL	502.933
	21	LSrv	EGFP	SAL	803.448
	22	LScd	hM4Di	CNO	179.355
	23	LScd	hM4Di	CNO	117.835
	24	LScd	hM4Di	CNO	322.843
	25	LScd	hM4Di	CNO	105.857
	26	LScd	hM4Di	CNO	91.812
	27	LScd	hM4Di	CNO	258.807
	28	LSrv	hM4Di	CNO	270.525
	29	LSrv	hM4Di	CNO	505.527
	30	LSrv	hM4Di	CNO	491.624
	31	LSrv	hM4Di	CNO	272.092
	32	LSrv	hM4Di	CNO	255.064
	33	LSrv	hM4Di	CNO	498.016
	34	LSrv	hM4Di	CNO	573.821
	35	LScd	hM4Di	SAL	254.979
	36	LScd	hM4Di	SAL	263.157
	37	LScd	hM4Di	SAL	610.197
	38	LScd	hM4Di	SAL	715.823
	39	LScd	hM4Di	SAL	547.741
	40	LScd	hM4Di	SAL	604.3
	41	LSrv	hM4Di	SAL	536.686
	42	LSrv	hM4Di	SAL	1214.51
	43	LSrv	hM4Di	SAL	1057.7
	44	LSrv	hM4Di	SAL	824.561
	45	LSrv	hM4Di	SAL	547.661
	46	LSrv	hM4Di	SAL	830.153

## Sheet: Figure 3
	vCA3 to LScd Animals
	Fig 3b					Fig 3c						Fig 3d						Fig 3e						Fig 3f						Fig 3g
	Approach-Avoidance Ratio					Conflict Time						Conflict Entries						Conflict Retreats						Conflict Stays						Conflict Latency
	animal	virus	ratio			animal	virus	conflict	neutral			animal	virus	conflict	neutral			animal	virus	conflict	neutral			animal	virus	conflict	neutral			animal	virus	conflict	neutral
	1	EGFP	0.575			1	EGFP	69	51			1	EGFP	11	10			1	EGFP	1	1			1	EGFP	0	0			1	EGFP	17	6
	2	EGFP	0.454545			2	EGFP	50	60			2	EGFP	10	8			2	EGFP	5	1			2	EGFP	0	0			2	EGFP	14	2
	3	EGFP	0.696552			3	EGFP	101	44			3	EGFP	7	6			3	EGFP	5	1			3	EGFP	2	0			3	EGFP	4	48
	4	EGFP	0.529412			4	EGFP	90	80			4	EGFP	7	8			4	EGFP	3	2			4	EGFP	0	0			4	EGFP	19	5
	5	EGFP	0.308511			5	EGFP	58	130			5	EGFP	6	9			5	EGFP	5	3			5	EGFP	0	0			5	EGFP	82	4
	6	EGFP	0.664474			6	EGFP	101	51			6	EGFP	12	8			6	EGFP	5	5			6	EGFP	1	0			6	EGFP	45	53
	7	EGFP	0.366972			7	EGFP	40	69			7	EGFP	8	9			7	EGFP	2	3			7	EGFP	0	0			7	EGFP	18	2
	8	EGFP	0.545455			8	EGFP	48	40			8	EGFP	9	8			8	EGFP	1	3			8	EGFP	0	0			8	EGFP	5	18
	9	EGFP	0.203209			9	EGFP	38	149			9	EGFP	5	8			9	EGFP	6	0			9	EGFP	0	0			9	EGFP	2	20
	10	EGFP	0.410959			10	EGFP	90	129			10	EGFP	5	10			10	EGFP	2	1			10	EGFP	0	0			10	EGFP	40	11
	11	hM4Di	0.852381			11	hM4Di	179	31			11	hM4Di	7	5			11	hM4Di	0	0			11	hM4Di	3	0			11	hM4Di	5	14
	12	hM4Di	0.791139			12	hM4Di	125	33			12	hM4Di	7	4			12	hM4Di	0	0			12	hM4Di	3	0			12	hM4Di	2	17
	13	hM4Di	0.904762			13	hM4Di	152	16			13	hM4Di	9	3			13	hM4Di	1	2			13	hM4Di	2	0			13	hM4Di	1	9
	14	hM4Di	0.78607			14	hM4Di	158	43			14	hM4Di	7	4			14	hM4Di	0	0			14	hM4Di	0	0			14	hM4Di	21	13
	15	hM4Di	0.747664			15	hM4Di	80	27			15	hM4Di	9	6			15	hM4Di	1	2			15	hM4Di	0	0			15	hM4Di	26	2
	16	hM4Di	0.738562			16	hM4Di	113	40			16	hM4Di	10	7			16	hM4Di	1	0			16	hM4Di	0	0			16	hM4Di	18	3
	17	hM4Di	0.687179			17	hM4Di	134	61			17	hM4Di	10	9			17	hM4Di	1	1			17	hM4Di	3	0			17	hM4Di	3	20
	18	hM4Di	0.624113			18	hM4Di	88	53			18	hM4Di	8	8			18	hM4Di	3	1			18	hM4Di	0	0			18	hM4Di	16	48
	19	hM4Di	0.672897			19	hM4Di	72	35			19	hM4Di	10	7			19	hM4Di	1	2			19	hM4Di	0	0			19	hM4Di	9	20
	20	hM4Di	0.497006			20	hM4Di	83	84			20	hM4Di	10	10			20	hM4Di	1	3			20	hM4Di	0	0			20	hM4Di	32	25
	21	hM4Di	0.680723			21	hM4Di	113	53			21	hM4Di	12	8			21	hM4Di	2	1			21	hM4Di	0	0			21	hM4Di	10	21
	Fig 3h					Fig 3i						Fig 3j						Fig 3k						Fig 3l						Fig 3m
	Approach-Avoidance Ratio					Conflict Time						Conflict Entries						Conflict Retreats						Conflict Stays						Conflict Latency
	animal	virus	ratio			animal	virus	conflict	neutral			animal	virus	conflict	neutral			animal	virus	conflict	neutral			animal	virus	conflict	neutral			animal	virus	conflict	neutral
	22	EGFP	0.168675			22	EGFP	14	69			22	EGFP	3	10			22	EGFP	5	2			22	EGFP	0	0			22	EGFP	52	4
	23	EGFP	0.693694			23	EGFP	77	34			23	EGFP	5	4			23	EGFP	0	5			23	EGFP	0	0			23	EGFP	27	14
	24	EGFP	0.532258			24	EGFP	66	58			24	EGFP	5	5			24	EGFP	2	1			24	EGFP	0	0			24	EGFP	13	26
	25	EGFP	0.540741			25	EGFP	73	62			25	EGFP	3	4			25	EGFP	1	0			25	EGFP	1	0			25	EGFP	14	49
	26	EGFP	0.385475			26	EGFP	69	110			26	EGFP	9	12			26	EGFP	1	1			26	EGFP	0	0			26	EGFP	2	21
	27	EGFP	0.607143			27	EGFP	102	66			27	EGFP	7	7			27	EGFP	1	0			27	EGFP	3	0			27	EGFP	13	2
	28	EGFP	0.556818			28	EGFP	98	78			28	EGFP	11	8			28	EGFP	5	4			28	EGFP	1	0			28	EGFP	3	26
	29	EGFP	0.460526			29	EGFP	70	82			29	EGFP	12	9			29	EGFP	2	1			29	EGFP	0	0			29	EGFP	23	3
	30	hM4Di	0.485149			30	hM4Di	98	104			30	hM4Di	8	7			30	hM4Di	1	0			30	hM4Di	1	0			30	hM4Di	4	27
	31	hM4Di	0.614379			31	hM4Di	94	59			31	hM4Di	11	6			31	hM4Di	3	2			31	hM4Di	0	0			31	hM4Di	3	28
	32	hM4Di	0.69697			32	hM4Di	138	60			32	hM4Di	9	7			32	hM4Di	3	1			32	hM4Di	3	0			32	hM4Di	13	23
	33	hM4Di	0.4			33	hM4Di	78	117			33	hM4Di	7	8			33	hM4Di	2	1			33	hM4Di	1	2			33	hM4Di	15	1
	34	hM4Di	0.527197			34	hM4Di	126	113			34	hM4Di	7	7			34	hM4Di	0	1			34	hM4Di	6	2			34	hM4Di	18	1
	35	hM4Di	0.455882			35	hM4Di	62	74			35	hM4Di	10	10			35	hM4Di	1	0			35	hM4Di	0	0			35	hM4Di	2	14
	36	hM4Di	0.561798			36	hM4Di	100	78			36	hM4Di	12	9			36	hM4Di	0	1			36	hM4Di	0	0			36	hM4Di	24	7
	37	hM4Di	0.461538			37	hM4Di	84	98			37	hM4Di	10	7			37	hM4Di	0	0			37	hM4Di	0	0			37	hM4Di	20	47
	38	hM4Di	0.341317			38	hM4Di	57	110			38	hM4Di	7	7			38	hM4Di	0	0			38	hM4Di	0	1			38	hM4Di	2	11
	39	hM4Di	0.553991			39	hM4Di	118	95			39	hM4Di	12	12			39	hM4Di	0	0			39	hM4Di	1	0			39	hM4Di	2	13
	40	hM4Di	0.582474			40	hM4Di	113	81			40	hM4Di	9	9			40	hM4Di	0	0			40	hM4Di	0	0			40	hM4Di	3	24
	41	hM4Di	0.283133			41	hM4Di	52	120			41	hM4Di	8	8			41	hM4Di	0	0			41	hM4Di	0	1			41	hM4Di	17	3

## Sheet: Figure 4
	vCA3 to LScd Animals
	Fig 3c						Fig 3e						Fig 3g						Fig 3i						Fig 3k						Fig 3m
	Appetitive Time						Appetitive Stays						Appetitive Retreats						Aversive Time						Aversive Stays						Aversive Retreats
	animal	virus	appetitive	neutral			animal	virus	appetitive	neutral			animal	virus	appetitive	neutral			animal	virus	aversive	neutral			animal	virus	aversive	neutral			animal	virus	aversive	neutral
	1	EGFP	109	38			1	EGFP	4	3			1	EGFP	0	0			1	EGFP	30	96			1	EGFP	0	0			1	EGFP	6	0
	2	EGFP	115	63			2	EGFP	9	9			2	EGFP	3	2			2	EGFP	18	95			2	EGFP	0	2			2	EGFP	5	4
	3	EGFP	117	47			3	EGFP	6	5			3	EGFP	0	5			3	EGFP	28	69			3	EGFP	0	0			3	EGFP	2	1
	4	EGFP	113	46			4	EGFP	8	5			4	EGFP	1	1			4	EGFP	99	87			4	EGFP	0	0			4	EGFP	2	3
	5	EGFP	142	89			5	EGFP	6	8			5	EGFP	0	0			5	EGFP	32	41			5	EGFP	0	0			5	EGFP	7	3
	6	EGFP	119	56			6	EGFP	12	10			6	EGFP	4	2			6	EGFP	93	46			6	EGFP	2	0			6	EGFP	3	1
	7	EGFP	64	69			7	EGFP	11	9			7	EGFP	3	2			7	EGFP	58	72			7	EGFP	0	0			7	EGFP	1	0
	8	EGFP	128	48			8	EGFP	12	8			8	EGFP	0	2			8	EGFP	70	88			8	EGFP	0	1			8	EGFP	4	0
	9	EGFP	75	66			9	EGFP	7	7			9	EGFP	1	0			9	EGFP	143	39			9	EGFP	1	0			9	EGFP	1	0
	10	EGFP	109	55			10	EGFP	12	9			10	EGFP	1	1			10	EGFP	14	146			10	EGFP	0	1			10	EGFP	8	1
	11	hM4Di	102	47			11	hM4Di	8	7			11	hM4Di	0	0			11	hM4Di	16	154			11	hM4Di	0	3			11	hM4Di	1	0
	12	hM4Di	109	29			12	hM4Di	7	4			12	hM4Di	1	1			12	hM4Di	26	50			12	hM4Di	0	0			12	hM4Di	3	0
	13	hM4Di	78	59			13	hM4Di	9	11			13	hM4Di	1	4			13	hM4Di	91	122			13	hM4Di	0	0			13	hM4Di	1	1
	14	hM4Di	130	38			14	hM4Di	6	2			14	hM4Di	0	4			14	hM4Di	53	74			14	hM4Di	0	0			14	hM4Di	6	2
	15	hM4Di	124	55			15	hM4Di	10	10			15	hM4Di	1	1			15	hM4Di	4	128			15	hM4Di	0	1			15	hM4Di	4	0
	16	hM4Di	105	57			16	hM4Di	9	9			16	hM4Di	0	1			16	hM4Di	21	106			16	hM4Di	0	1			16	hM4Di	5	1
	17	hM4Di	146	78			17	hM4Di	10	9			17	hM4Di	0	0			17	hM4Di	73	96			17	hM4Di	0	0			17	hM4Di	0	0
	18	hM4Di	101	49			18	hM4Di	14	12			18	hM4Di	0	0			18	hM4Di	0	70			18	hM4Di	0	1			18	hM4Di	6	1
	19	hM4Di	110	53			19	hM4Di	9	11			19	hM4Di	0	2			19	hM4Di	74	39			19	hM4Di	0	0			19	hM4Di	9	1
	20	hM4Di	111	74			20	hM4Di	16	10			20	hM4Di	3	3			20	hM4Di	66	105			20	hM4Di	0	0			20	hM4Di	2	1
	21	hM4Di	82	66															21	hM4Di	110	48			21	hM4Di	0	0			21	hM4Di	5	5
	vCA1 to LSrv Animals
	Fig 3d						Fig 3f						Fig 3h						Fig 3j						Fig 3l						Fig 3n
	Appetitive Time						Appetitive Stays						Appetitive Retreats						Aversive Time						Aversive Stays						Aversive Retreats
	animal	virus	appetitive	neutral			animal	virus	appetitive	neutral			animal	virus	appetitive	neutral			animal	virus	aversive	neutral			animal	virus	aversive	neutral			animal	virus	aversive	neutral
	22	EGFP	97	58			22	EGFP	1	0			22	EGFP	3	1			22	EGFP	17	112			22	EGFP	0	0			22	EGFP	7	1
	23	EGFP	76	36			23	EGFP	0	0			23	EGFP	0	1			23	EGFP	0	30			23	EGFP	0	0			23	EGFP	0	3
	24	EGFP	46	26			24	EGFP	0	0			24	EGFP	3	1			24	EGFP	14	76			24	EGFP	0	1			24	EGFP	3	1
	25	EGFP	76	86			25	EGFP	0	1			25	EGFP	2	0			25	EGFP	16	100			25	EGFP	0	2			25	EGFP	10	1
	26	EGFP	140	60			26	EGFP	1	0			26	EGFP	1	0			26	EGFP	37	126			26	EGFP	0	0			26	EGFP	0	0
	27	EGFP	146	70			27	EGFP	4	0			27	EGFP	1	0			27	EGFP	77	76			27	EGFP	0	0			27	EGFP	3	1
	28	hM4Di	183	55			28	hM4Di	2	0			28	hM4Di	0	1			28	hM4Di	0	187			28	hM4Di	0	1			28	hM4Di	4	0
	29	hM4Di	107	56			29	hM4Di	2	0			29	hM4Di	0	2			29	hM4Di	48	97			29	hM4Di	0	0			29	hM4Di	2	1
	30	hM4Di	103	89			30	hM4Di	0	0			30	hM4Di	0	0			30	hM4Di	64	80			30	hM4Di	0	0			30	hM4Di	8	0
	31	hM4Di	111	108			31	hM4Di	1	0			31	hM4Di	0	0			31	hM4Di	77	93			31	hM4Di	0	0			31	hM4Di	1	1
	32	hM4Di	144	20			32	hM4Di	8	0			32	hM4Di	1	3			32	hM4Di	9	64			32	hM4Di	0	0			32	hM4Di	10	1
	33	hM4Di	167	34			33	hM4Di	3	0			33	hM4Di	0	0			33	hM4Di	63	123			33	hM4Di	0	2			33	hM4Di	0	0
	34	hM4Di	123	71			34	hM4Di	0	0			34	hM4Di	0	0			34	hM4Di	90	59			34	hM4Di	0	0			34	hM4Di	0	0
	35	hM4Di	152	28			35	hM4Di	2	0			35	hM4Di	0	5			35	hM4Di	13	68			35	hM4Di	0	0			35	hM4Di	5	1
	36	hM4Di	110	47			36	hM4Di	5	0			36	hM4Di	2	1			36	hM4Di	11	141			36	hM4Di	0	1			36	hM4Di	4	1
	37	hM4Di	85	130			37	hM4Di	0	0			37	hM4Di	0	2			37	hM4Di	69	120			37	hM4Di	0	0			37	hM4Di	1	0
	38	hM4Di	122	53			38	hM4Di	4	0			38	hM4Di	0	0			38	hM4Di	72	76			38	hM4Di	0	0			38	hM4Di	4	0

## Sheet: Figure 5
	vCA3 to LScd Animals
	Fig 5b					Fig 5c					Fig 5d					Fig 5i						Fig 5j					Fig 5k
	NESF Bite Latency					NESF Feed Latency					NESF Bite-Feed Difference					FESF Bite Latency						FESF grams eaten					Feed Feeding Food Consumed
	animal	virus	bite latency			animal	virus	feed latency			animal	virus	difference			animal	virus	bite-lat	feed-lat			animal	virus	g			animal	virus	drug	30 min	1 h	2 h	4 h
	1	EGFP	139			1	EGFP	174			1	EGFP	35			1	EGFP	51	91			1	EGFP	2			1	EGFP	CNO	7	8	8	8
	2	EGFP	121			2	EGFP	191			2	EGFP	70			2	EGFP	26	26			2	EGFP	4			2	EGFP	CNO	7	11	11	11
	3	EGFP	87			3	EGFP	148			3	EGFP	61			3	EGFP	15	55			3	EGFP	3			3	EGFP	CNO	4	6	8	13
	4	EGFP	81			4	EGFP	119			4	EGFP	38			4	EGFP	6	25			4	EGFP	3			4	EGFP	CNO	7	7	10	15
	5	EGFP	92			5	EGFP	150			5	EGFP	58			5	EGFP	16	16			5	EGFP	4			5	EGFP	CNO	7	7	7	13
	6	EGFP	120			6	EGFP	120			6	EGFP	0			6	EGFP	13	18			6	EGFP	4			6	EGFP	CNO	4	4	6	7
	7	hM4Di	41			7	hM4Di	146			7	hM4Di	129			7	hM4Di	23	97			7	hM4Di	2			7	EGFP	CNO	6	9	13	18
	8	hM4Di	55			8	hM4Di	83			8	hM4Di	9			8	hM4Di	105	148			8	hM4Di	3			8	hM4Di	CNO	6	9	10	16
	9	hM4Di	17			9	hM4Di	83			9	hM4Di	61			9	hM4Di	12	35			9	hM4Di	3			9	hM4Di	CNO	5	9	11	17
	10	hM4Di	74			10	hM4Di	144			10	hM4Di	110			10	hM4Di	18	42			10	hM4Di	4			10	hM4Di	CNO	5	8	12	15
	11	hM4Di	22			11	hM4Di	73			11	hM4Di	24			11	hM4Di	10	35			11	hM4Di	5			11	hM4Di	CNO	8	12	12	17
	12	hM4Di	34			12	hM4Di	48			12	hM4Di	16			12	hM4Di	33	70			12	hM4Di	1			12	hM4Di	CNO	2	4	5	7
	13	hM4Di	49													13	hM4Di	14	20			13	hM4Di	4			13	hM4Di	CNO	7	13	15	24
	14	hM4Di	32													14	hM4Di	24	53			14	hM4Di	5			14	hM4Di	CNO	5	9	10	14
																											15	hM4Di	CNO	7	12	13	16
																											16	hM4Di	CNO	6	7	12	19
																											1	EGFP	SAL	6	9	9	14
																											2	EGFP	SAL	8	8	12	17
																											3	EGFP	SAL	5	8	9	13
																											4	EGFP	SAL	5	5	5	14
																											5	EGFP	SAL	7	9	9	12
																											6	EGFP	SAL	6	6	6	10
																											7	EGFP	SAL	6	8	10	20
																											8	hM4Di	SAL	4	6	6	11
																											9	hM4Di	SAL	5	7	7	12
																											10	hM4Di	SAL	4	4	9	12
																											11	hM4Di	SAL	7	10	14	22
																											12	hM4Di	SAL	7	10	13	19
																											13	hM4Di	SAL	6	7	12	16
																											14	hM4Di	SAL	8	8	8	13
																											15	hM4Di	SAL	3	4	6	9
																											16	hM4Di	SAL	5	9	9	18
	vCA1 to LSrv Animals
	Fig 5e					Fig 5f					Fig 5e					Fig 5l						Fig 5m					Fig 5n
	NESF Bite Latency					NESF Feed Latency					NESF Bite-Feed Difference					FESF Feed Latency						FESF grams eaten					Feed Feeding Food Consumed
	animal	virus	bite latency			animal	virus	feed latency			animal	virus	difference			animal	virus	bite-lat	feed-lat			animal	virus	g			animal	virus	drug	30 min	1 h	2 h	4 h
	15	EGFP	72			15	EGFP	80			15	EGFP	8			15	EGFP	51	51			15	EGFP	4			17	EGFP	CNO	4	4	7	9
	16	EGFP	21			16	EGFP	71			16	EGFP	50			16	EGFP	17	93			16	EGFP	5			18	EGFP	CNO	4	4	4	4
	17	EGFP	33			17	EGFP	115			17	EGFP	82			17	EGFP	25	31			17	EGFP	3			19	EGFP	CNO	6	7	10	14
	18	EGFP	49			18	EGFP	71			18	EGFP	22			18	EGFP	57	103			18	EGFP	4			20	EGFP	CNO	6	9	13	17
	19	EGFP	19			19	EGFP	140			19	EGFP	121			19	EGFP	14	37			19	EGFP	4			21	EGFP	CNO	4	5	6	7
	20	EGFP	79			20	EGFP	94			20	EGFP	15			20	EGFP	44	83			20	EGFP	2			22	EGFP	CNO	4	4	6	9
	21	hM4Di	151			21	hM4Di	158			21	hM4Di	7			21	hM4Di	79	82			21	hM4Di	2			23	EGFP	CNO	8	9	12	19
	22	hM4Di	160			22	hM4Di	197			22	hM4Di	37			22	hM4Di	8	60			22	hM4Di	3			24	EGFP	CNO	7	8	11	15
	23	hM4Di	81			23	hM4Di	126			23	hM4Di	45			23	hM4Di	25	68			23	hM4Di	3			25	hM4Di	CNO	5	6	6	9
	24	hM4Di	150			24	hM4Di	228			24	hM4Di	78			24	hM4Di	45	87			24	hM4Di	5			26	hM4Di	CNO	1	3	4	10
	25	hM4Di	134			25	hM4Di	283			25	hM4Di	149			25	hM4Di	89	92			25	hM4Di	1			27	hM4Di	CNO	2	2	6	10
	26	hM4Di	16			26	hM4Di	187			26	hM4Di	171			26	hM4Di	3	31			26	hM4Di	3			28	hM4Di	CNO	6	7	10	10
	27	hM4Di	171			27	hM4Di	294			27	hM4Di	123			27	hM4Di	54	72			27	hM4Di	2			29	hM4Di	CNO	6	7	8	11
	28	hM4Di	77			28	hM4Di	85			28	hM4Di	7			28	hM4Di	27	41			28	hM4Di	3			30	hM4Di	CNO	2	4	4	12
	29	hM4Di	54			29	hM4Di	112			29	hM4Di	58			29	hM4Di	21	45			29	hM4Di	4			31	hM4Di	CNO	1	4	4	7
	30	hM4Di	104			30	hM4Di	142			30	hM4Di	38			30	hM4Di	26	45			30	hM4Di	3			32	hM4Di	CNO	4	7	8	10
																											33	hM4Di	CNO	6	8	8	10
																											34	hM4Di	CNO	5	7	9	10
																											17	EGFP	SAL	6	7	9	12
																											18	EGFP	SAL	6	6	6	8
																											19	EGFP	SAL	6	7	8	13
																											20	EGFP	SAL	8	8	11	13
																											21	EGFP	SAL	5	5	6	8
																											22	EGFP	SAL	2	4	6	8.5
																											23	EGFP	SAL	6	6	11	22
																											24	EGFP	SAL	6	7	10	16
																											25	hM4Di	SAL	3	3	6	6
																											26	hM4Di	SAL	5	8	8	6
																											27	hM4Di	SAL	2	7	7	12
																											28	hM4Di	SAL	6	8	12	14
																											29	hM4Di	SAL	6	6	8	15
																											30	hM4Di	SAL	6	6	7	11
																											31	hM4Di	SAL	3	4	4	6
																											32	hM4Di	SAL	6	7	7	14
																											33	hM4Di	SAL	5	9	10	17
																											34	hM4Di	SAL	5	10	13	18

## Sheet: Supplementary Figure 1
	vCA3 to LScd Animals
	S1a							S1b							S1c							S1d
	Acquisition Time							Acquisition Entries							Acquisition Stays							Acquisition Retreats
	animal	virus	app time	av time	neu time			animal	virus	app ent	av ent	neu ent			animal	virus	app stay	av stay	neu stay			animal	virus	app ret	av ret	neu ret
	1	EGFP	73	22	50			1	EGFP	7	4	5			1	EGFP	1	0	0			1	EGFP	0	1	1
	2	EGFP	95	22	44			2	EGFP	6	3	5			2	EGFP	0	0	0			2	EGFP	5	6	0
	3	EGFP	72	5	55			3	EGFP	5	1	3			3	EGFP	3	0	0			3	EGFP	0	5	1
	4	EGFP	89	21	50			4	EGFP	5	2	3			4	EGFP	1	0	0			4	EGFP	0	2	0
	5	EGFP	80	25	36			5	EGFP	5	3	3			5	EGFP	1	0	0			5	EGFP	2	2	4
	6	EGFP	135	16	24			6	EGFP	7	3	4			6	EGFP	3	0	0			6	EGFP	2	5	3
	7	EGFP	77	11	66			7	EGFP	10	2	10			7	EGFP	0	0	0			7	EGFP	0	2	1
	8	EGFP	104	23	56			8	EGFP	12	6	8			8	EGFP	1	0	0			8	EGFP	0	1	0
	9	EGFP	112	10	32			9	EGFP	7	3	5			9	EGFP	2	0	0			9	EGFP	0	6	1
	10	EGFP	104	0	59			10	EGFP	5	0	3			10	EGFP	2	0	1			10	EGFP	0	0	0
	11	hM4Di	125	0	101			11	hM4Di	4	0	4			11	hM4Di	7	0	0			11	hM4Di	0	1	0
	12	hM4Di	107	22	42			12	hM4Di	6	3	3			12	hM4Di	4	0	1			12	hM4Di	0	3	0
	13	hM4Di	130	13	16			13	hM4Di	11	3	4			13	hM4Di	4	0	0			13	hM4Di	1	2	1
	14	hM4Di	106	20	35			14	hM4Di	5	2	3			14	hM4Di	0	0	0			14	hM4Di	1	4	1
	15	hM4Di	78	0	24			15	hM4Di	6	0	4			15	hM4Di	2	0	0			15	hM4Di	0	3	4
	16	hM4Di	102	10	54			16	hM4Di	6	2	7			16	hM4Di	1	0	0			16	hM4Di	0	3	0
	17	hM4Di	104	33	58			17	hM4Di	8	5	7			17	hM4Di	2	0	0			17	hM4Di	1	1	0
	18	hM4Di	109	0	47			18	hM4Di	7	0	5			18	hM4Di	0	0	0			18	hM4Di	0	2	2
	19	hM4Di	99	14	77			19	hM4Di	9	2	8			19	hM4Di	1	0	0			19	hM4Di	0	8	2
	20	hM4Di	81	37	74			20	hM4Di	9	6	6			20	hM4Di	1	0	2			20	hM4Di	0	3	3
	21	hM4Di	112	20	63			21	hM4Di	10	5	11			21	hM4Di	1	0	0			21	hM4Di	0	3	2
	vCA1 to LSrv Animals
	S1e							S1f							S1g							S1h
	Acquisition Time							Acquisition Entries							Acquisition Stays							Acquisition Retreats
	animal	virus	app time	av time	neu time			animal	virus	app ent	av ent	neu ent			animal	virus	app stay	av stay	neu stay			animal	virus	app ret	av ret	neu ret
	22	EGFP	71	4	63			22	EGFP	8	2	6			22	EGFP	1	0	0			22	EGFP	1	2	2
	23	EGFP	63	0	56			23	EGFP	5	0	4			23	EGFP	0	0	0			23	EGFP	0	0	1
	24	EGFP	104	30	52			24	EGFP	5	4	4			24	EGFP	1	0	0			24	EGFP	1	4	1
	25	EGFP	111	14	57			25	EGFP	4	2	3			25	EGFP	0	0	0			25	EGFP	1	0	2
	26	EGFP	102	20	58			26	EGFP	10	6	10			26	EGFP	4	0	0			26	EGFP	0	9	0
	27	EGFP	101	27	61			27	EGFP	9	5	7			27	EGFP	0	0	0			27	EGFP	1	1	0
	28	EGFP	60	38	54			28	EGFP	6	3	5			28	EGFP	0	0	0			28	EGFP	1	2	0
	29	EGFP	80	18	77			29	EGFP	8	3	8			29	EGFP	0	0	1			29	EGFP	0	5	1
	30	hM4Di	112	0	31			30	hM4Di	6	0	2			30	hM4Di	3	0	0			30	hM4Di	0	1	2
	31	hM4Di	75	24	72			31	hM4Di	6	2	4			31	hM4Di	0	0	1			31	hM4Di	1	4	1
	32	hM4Di	90	42	50			32	hM4Di	7	4	4			32	hM4Di	2	0	0			32	hM4Di	0	0	3
	33	hM4Di	106	33	37			33	hM4Di	6	4	4			33	hM4Di	4	0	0			33	hM4Di	0	2	1
	34	hM4Di	82	44	49			34	hM4Di	6	4	5			34	hM4Di	4	1	0			34	hM4Di	1	1	0
	35	hM4Di	79	34	65			35	hM4Di	6	5	7			35	hM4Di	1	0	1			35	hM4Di	0	2	0
	36	hM4Di	91	35	69			36	hM4Di	8	6	7			36	hM4Di	0	0	0			36	hM4Di	1	0	0
	37	hM4Di	112	7	61			37	hM4Di	9	1	6			37	hM4Di	0	0	0			37	hM4Di	0	5	0
	38	hM4Di	95	33	90			38	hM4Di	5	5	8			38	hM4Di	6	0	1			38	hM4Di	0	0	0
	39	hM4Di	94	57	52			39	hM4Di	11	10	10			39	hM4Di	0	0	0			39	hM4Di	0	1	0
	40	hM4Di	93	19	50			40	hM4Di	11	4	8			40	hM4Di	0	0	0			40	hM4Di	0	3	0
	41	hM4Di	160	14	22			41	hM4Di	6	3	6			41	hM4Di	5	0	0			41	hM4Di	0	1	0

## Sheet: Supplementary Figure 2
	vCA3 to LScd Animals
	S2a
	Free Feeding Food Consumed by Bin
	animal	virus	drug	30 min	1 h	2 h	4 h
	1	EGFP	CNO	4	2	2	5
	2	EGFP	CNO	6	3	4	5
	3	EGFP	CNO	7	0	3	5
	4	EGFP	CNO	7	1	0	0
	5	EGFP	CNO	7	4	0	0
	6	EGFP	CNO	7	0	0	6
	7	EGFP	CNO	4	0	2	1
	8	hM4Di	CNO	6	3	1	6
	9	hM4Di	CNO	5	4	2	6
	10	hM4Di	CNO	5	3	4	3
	11	hM4Di	CNO	5	4	1	4
	12	hM4Di	CNO	7	5	1	3
	13	hM4Di	CNO	8	4	0	5
	14	hM4Di	CNO	2	2	1	2
	15	hM4Di	CNO	6	1	5	7
	16	hM4Di	CNO	7	6	2	9
	1	EGFP	SAL	5	3	1	4
	2	EGFP	SAL	6	2	2	10
	3	EGFP	SAL	5	0	0	9
	4	EGFP	SAL	6	3	0	5
	5	EGFP	SAL	8	0	4	5
	6	EGFP	SAL	7	2	0	3
	7	EGFP	SAL	6	0	0	4
	8	hM4Di	SAL	7	3	4	8
	9	hM4Di	SAL	7	3	3	6
	10	hM4Di	SAL	6	1	5	4
	11	hM4Di	SAL	4	2	0	5
	12	hM4Di	SAL	5	2	0	5
	13	hM4Di	SAL	8	0	0	5
	14	hM4Di	SAL	3	1	2	3
	15	hM4Di	SAL	4	0	5	3
	16	hM4Di	SAL	5	4	0	9
	vCA1 to LSrv Animals
	S2b
	Free Feeding Food Consumed by Bin
	animal	virus	drug	30 min	1 h	2 h	4 h
	17	EGFP	CNO	4	0	3	2
	18	EGFP	CNO	4	0	0	0
	19	EGFP	CNO	6	1	3	4
	20	EGFP	CNO	6	3	4	4
	21	EGFP	CNO	4	1	1	1
	22	EGFP	CNO	4	0	2	3
	23	EGFP	CNO	8	1	3	7
	24	EGFP	CNO	7	1	3	4
	25	hM4Di	CNO	5	1	0	3
	26	hM4Di	CNO	1	2	1	6
	27	hM4Di	CNO	2	0	4	4
	28	hM4Di	CNO	6	1	3	0
	29	hM4Di	CNO	6	1	1	3
	30	hM4Di	CNO	2	2	0	8
	31	hM4Di	CNO	1	3	0	3
	32	hM4Di	CNO	4	3	1	2
	33	hM4Di	CNO	6	2	0	2
	34	hM4Di	CNO	5	2	2	1
	17	EGFP	SAL	6	1	1	5
	18	EGFP	SAL	8	0	3	2
	19	EGFP	SAL	5	0	1	2
	20	EGFP	SAL	2	2	2	2.5
	21	EGFP	SAL	6	0	5	11
	22	EGFP	SAL	6	1	3	6
	23	EGFP	SAL	6	1	2	3
	24	EGFP	SAL	6	0	0	2
	25	hM4Di	SAL	6	0	1	4
	26	hM4Di	SAL	3	1	0	2
	27	hM4Di	SAL	6	1	0	7
	28	hM4Di	SAL	5	4	1	7
	29	hM4Di	SAL	5	5	3	5
	30	hM4Di	SAL	3	0	3	0
	31	hM4Di	SAL	5	3	0	2
	32	hM4Di	SAL	2	5	0	5
	33	hM4Di	SAL	6	2	4	2
	34	hM4Di	SAL	6	0	2	7

## Sheet: Supplementary Figure 3
	vCA3 to LScd Animals
	Fig S3a						Fig S3c						Fig S3e
	Novelty Detection						EPM						Locomotor Activity
	animal	virus	novel time	familiar time			animal	virus	open time	closed time			animal	virus	bin 1	bin 2	bin 3	bin 4	bin 5	bin 6	bin 7	bin 8	bin 9	bin 10	bin 11	bin 12
	1	EGFP	50	18.5			1	EGFP	2	551			1	EGFP	990.423	361.208	749.285	488.722	630.779	328.226	265.68	197.531	112.688	88.1792	178.867	56.1606
	2	EGFP	20	12			2	EGFP	58	410			2	EGFP	871.243	684.686	755.344	809.291	511.506	976.249	870.161	618.157	576.099	620.445	477.447	759.708
	3	EGFP	100	52.5			3	EGFP	35	306			3	EGFP	1145.02	1047.25	748.164	880.336	974.874	682.25	795.661	681.353	749.216	648.831	867.694	568.084
	4	EGFP	70	42.5			4	EGFP	22	385			4	EGFP	622.044	366.337	549.175	404.5	439.221	257.699	450.142	246.133	266.144	403.007	305.53	317.279
	5	EGFP	59	62			5	EGFP	15	435			5	EGFP	883.138	720.834	529.287	719.595	560.777	345.22	510.35	351.567	544.413	354.417	503.22	426.472
	6	hM4Di	73	33.5			6	EGFP	19	290			6	EGFP	1020.18	792.861	759.176	619.652	894.893	635.131	660.444	421.216	346.182	665.635	353.477	538.108
	7	hM4Di	60	30			7	EGFP	20	472			7	EGFP	1409.74	848.325	651.793	281.672	531.699	437.314	227.684	175.937	331.149	509.136	465.55	491.669
	8	hM4Di	88	26.5			8	EGFP	37	270			8	EGFP	1090.38	788.123	509.293	466.496	613.155	504.236	347.582	409.489	491.053	276.175	288.395	391.208
	9	hM4Di	42	5.5			9	EGFP	0	350			9	EGFP	1219.28	1083.34	842.246	673.363	792.296	990.459	358.512	492.431	738.934	841.842	667.965	431.341
	10	hM4Di	89	35			10	hM4Di	9	399			10	EGFP	1332.49	859.932	1278.11	688.194	625.358	656.707	455.874	876.325	965.966	399.378	439.302	159.039
	11	hM4Di	143	28.5			11	hM4Di	11	432			11	EGFP	956.288	825.333	615.29	298.877	720.372	600.501	499.704	475.59	749.453	385.008	520.439	484.674
	12	hM4Di	22	54			12	hM4Di	205	204			12	EGFP	1026.99	417.764	500.559	424.79	278.148	146.093	148.955	233.066	135.399	107.019	257.742	328.744
	13	hM4Di	85	25.5			13	hM4Di	190	126			13	hM4Di	902.883	703.808	479.744	438.659	476.946	265.664	323.079	319.667	279.493	364.738	135.018	142.059
	14	hM4Di	105	36.5			14	hM4Di	17	343			14	hM4Di	710.448	572.2	463.597	559.998	460.742	528.364	406.814	476.044	405.988	184.58	282.826	433.264
	15	hM4Di	54	27			15	hM4Di	107	242			15	hM4Di	1311.78	948.708	1010.68	804.748	799.544	1244.68	531.514	775.217	587.822	444.958	406.566	849.528
							16	hM4Di	12	467			16	hM4Di	1093.45	890.598	807.713	1023.91	866.476	674.607	463.919	641.353	668.042	354.218	391.017	494.232
							17	hM4Di	220	194			17	hM4Di	1130.24	1062.53	1031.2	697.106	615.221	722.141	770.672	695.995	776.375	575.471	442.422	531.949
													18	hM4Di	1129.16	1178.35	914.062	504.312	726.53	480.903	591.69	700.778	608.606	568.208	786.632	634.161
													19	hM4Di	822.877	611.184	681.29	789.298	633.913	699.867	656.533	694.573	1073.19	405.786	732.521	458.831
													20	hM4Di	900.202	783.792	693.111	600.917	406.688	341.682	451.942	619.738	910.601	308.69	656.294	468.575
													21	hM4Di	1112.19	807.436	803.201	686.977	560.975	350.323	730.815	524.55	943.891	317.745	186.417	73.0985
													22	hM4Di	900.103	1164.15	956.323	389.095	700.426	615.948	723.949	571.374	1031.95	648.995	769.706	321.802
	vCA1 to LSrv Animals
	Fig S3b						Fig S3d						Fig S3f
	Novelty Detection						EPM						Locomotor Activity
	animal	virus	novel time	familiar time			animal	virus	open time	closed time			animal	virus	bin 1	bin 2	bin 3	bin 4	bin 5	bin 6	bin 7	bin 8	bin 9	bin 10	bin 11	bin 12
	16	EGFP	66	29			18	EGFP	12	196			23	EGFP	845.832	1006.01	830.403	658.255	823.54	727.476	623.436	787.036	654.448	696.988	655.476	533.668
	17	EGFP	50	32			19	EGFP	229	78			24	EGFP	1176.92	1009.67	819.603	593.078	793.241	670.72	678.81	650.575	511.139	567.095	582.182	467.915
	18	EGFP	48	57.5			20	EGFP	74	192			25	EGFP	1360.89	924.171	966.57	1001.31	827.837	921.338	859.052	729.614	601.098	700.5	908.519	622.552
	19	EGFP	73	46			21	EGFP	224	185			26	EGFP	931.156	607.652	570.705	526.586	559.671	356.905	711.881	250.921	277.141	476.547	387.677	302.417
	20	EGFP	62	34			22	EGFP	108	89			27	EGFP	1226.06	1096.8	676.503	716.515	640.642	480.281	338.849	598.079	645.105	384.064	635.336	796.697
	21	EGFP	59	30.5			23	hM4Di	7	433			28	EGFP	1388.08	871.572	1005.62	898.143	706.51	873.339	616.937	606.75	686.393	494.989	541.238	285.609
	22	EGFP	140	34			24	hM4Di	150	182			29	EGFP	1446.06	1107.84	985.505	882.706	633.98	627.394	690.473	947.847	690.632	654.439	865.216	617.584
	23	EGFP	65	55.5			25	hM4Di	115	249			30	EGFP	1432.6	1229.85	747.111	809.922	719.162	877.962	756.745	709.309	591.521	690.927	393.901	705.527
	24	hM4Di	59	72.5			26	hM4Di	39	302			31	EGFP	993.794	905.085	801.96	567.8	475.576	261.781	230.985	503.915	492.125	530.747	554.781	230.697
	25	hM4Di	59	20.5			27	hM4Di	55	228			32	hM4Di	1395.81	1116.36	981.063	667.923	803.942	918.433	655.917	550.793	532.907	478.499	640.793	488.506
	26	hM4Di	69	41			28	hM4Di	139	171			33	hM4Di	1208.48	702.712	865.313	377.524	363.861	562.227	825.419	375.461	510.031	622.102	97.4962	49.9829
	27	hM4Di	65	47			29	hM4Di	100	191			34	hM4Di	1330.69	814.205	939.597	925.411	380.366	514.343	523.508	583.546	619.377	535.38	696.777	705.254
	28	hM4Di	72	23.5									35	hM4Di	1361.72	1090.4	807.198	688.82	408.849	272.623	784.925	586.898	565.625	391.425	500.874	265.538
	29	hM4Di	97	30									36	hM4Di	1683.63	1087.56	761.375	873.729	689.631	1134.85	769.898	740.511	826.422	631.586	490.023	649.637
	30	hM4Di	78	62									37	hM4Di	1100.35	871.003	840.879	639.987	540.725	216.295	429.473	638.164	636.526	759.998	289.104	523.897
	31	hM4Di	31	26									38	hM4Di	1048.84	830.657	740.713	767.535	800.849	709.388	700.21	524.558	241.171	385.341	347.77	586.43
	32	hM4Di	79	34.5									39	hM4Di	1147.79	741.864	688.054	652.371	593.349	536.101	485.482	382.507	538.804	456.034	407.347	396.571
													40	hM4Di	750.574	925.45	373.901	687.001	429.101	533.514	553.535	421.403	402.564	681.348	484.214	99.5952
													41	hM4Di	1313.9	982.655	869.638	628.768	637.793	676.7	652.251	601.259	573.468	524.909	483.889	555.895
													42	hM4Di	1425.29	1363.45	995.87	1206.43	1000.98	1221.91	1013.12	1161.81	1000.25	464.717	762.36	435.521
													43	hM4Di	907.987	595.805	824.415	329.938	592.848	729.093	562.296	756.631	750.811	546.723	591.846	279.839
													44	hM4Di	1233.24	744.278	1164.87	617.042	719.907	477.473	682.286	609.859	589.934	404.765	542.807	682.597
